# Supplementary material for: Abdominal subcutaneous fat area can predict 2-year survival in patients with end-stage renal disease initiating hemodialysis
Source: PLoS One. 2025 Apr 23;20(4):e0304486. doi: 10.1371/journal.pone.0304486 (PMC12017507; doi:10.1371/journal.pone.0304486)
Supplement: S1 File — (XLSX) [file pone.0304486.s006.xlsx]

## Sheet: Sheet1
2yr	D/L	Survival Day	age	sex	waist	subcutaneous fat	muscle	BMI (Cm2)	visceral fat(Cm2)		DM	HTN	GN	WBC	Hb	Hct	plt (K)	MCV	BUN	Cr	eGFR	toal protein	albumin	TB	AST	ALT	glucose	HbA1c	Total chol	HDL	LDL	TG	Na	K	Cl	Ca	P	PTH	vitD	T4	TSH	CRP	height(cm)	weight(kg)	BMI	BMIstage	Ferritin	TIBC	FE
0	0	582	49	1	85.326	128.058	90.0393	1.4222	46.2783		1	1	0	4900	9.7	30.6	109	83.5	56.4	4.88	9.78	6	3.2	0.3	37	40	108	6.8	508	51.2	414.2	213	140	5	103	9.4	3.7	54.02	5.05	1.16	4.26	2.54	150	67	29.7778	2	434.9	181	18
0	0	1009	63	1	85.593	96.355	47.6295	2.023	68.1949		1	1	0	7200	8.1	23.6	190	89.1	94.4	8.56	6.692	6.5	3.8	0.2	18	15	140	5.7	290	3.2	254.8	160	142	6.2	106	7.8	5.9	483.5				2.85					277.9	237	27
0	0	1008	55	0	77.7	89.7792	113.29	0.79247	121.488		0	1	1	4700	7.5	23.6	125	86.4	56.1	7.68	5.84	6.1	4.1	0.2	11	9	95	5.1	243	56	174.8	123	141	4.3	107	7.8	5.5	853.4	6.85	0.92	3.4	0.11	159	57	22.5466	1	140	219	79
0	0	518	41	0	88.426	94.4513	192.996	0.48939	91.7023		1	1	0	15100	10.6	33.8	277	83.2	127.2	12.75	3.4	6.4	3.7	0.2	15	17	187	7.1	239	47.6	166.8	123	139	4	94	6.5	9.4	564.2	8.43	1.16	2.16	0.56	156	50	20.5457	1	562	226	86
0	0	1526	75	1	82.038	77.2729	101.808	0.759	132.119		1	1	0	8700	9.2	27.58	184	92.1	99.7	12.24	3.1264	6.3	3.1	0.1	16	10	95	6.7	214	45.7	154.7	68	129	4.3	93	8.1	5.2	13.56	6.44	1.29	38.79	1.21	146	54.4	25.5207	2	109.7	241	61
0	0	519	62	1	79.666	97.6396	70.5346	1.3843	44.7888		1	1	0	8100	9.7	28.5	216	95.4	101.9	8.75	6.4251	7.6	4.9	0.2	8	17	244	6.2	228	47.2	153.6	136	136	3.9	97	9.5	4.6	308.9		1.28	3.77	1.36	166	59	21.4109	1	473.5	243	126
0	0	1079	32	1	88.312	112.503	179.738	0.62593	127.101		1	1	0	7200	8.3	25.6	114	82.4	97.9	12.49	3.3	6.4	3.8	0.3	12	4	190	6.4	216	39	150.2	134	134	5	98	8	5.7	272.1	3.61	0.98	1.25	1.5	151	47	20.6131	1	555	184	53
0	1	1045	71	1	96.19	139.286	131.539	1.0589	129.239		1	1	0	10200	8.1	23.6	190	89.1	94.4	8.56	6.6692	6.5	3.8	0.2	14	15	110	5.7	209	32.6	144.4	160	142	6.2	106	7.8	5.9	483.5				0.43	160	58.4	20.6131		277.9	237	27
0	0	1085	83	0	89.023	83.7274	182.075	0.45985	115.73		0	0	1	11500	10.4	31.6	292	86.1	57	6.33	7.3294	0.2	3.4	0.3	8	3	84	4.9	199	32.5	141.7	124	135	4.7	97	8	5.6	112	19.8	1.45	0.682	7.46	175	60	19.5918	1	173	191	26
0	0	638	61	0	120.79	161.967	320.036	0.50609	299.291		1	1	0	10000	10.1	30.2	222	87	30.1	6.23	9.7142	4.9	2.2	0.5	13	9	104	7.1	200	37.7	141.6	157	138	3.5	109	7.8	3.9	134	3	1.06	3.57	0.78	180	96	29.6296	2	344	149	53
1	1	297	66	0	82.727	77.7867	123.865	0.62799	123.228		1	1	0	6700	7.5	21.6	239	97.2	57.1	7.94	7.01	7.4	4.3	0.4	9	10	135	6.1	186	38.7	133.8	141	140	3.9	104	8.4	4.8	172.5	7.16	1.25	0.919	0.87	168	78	27.6361	2	274.6	225	76
0	0	482	69	1	79.211	86.8026	33.4191	2.5974	85.1217		0	1	0	9200	10.6	28	209	90.2	59	7.82	5.88	5.2	2.9	0.2	12	8	137	5.8	239	62.3	130.5	231	135	3.4	100	6.9	4.2	808.4	23.15	1.4	1.75	4.05	153	48	20.5049	1	144.6	174	72
1	1	121	77	0	90.729	91.1817	100.916	0.90354	119.889		1	1	0	8300	10.4	31.8	219	94.7	74.1	8.56	5.0452	5.2	2.6	0.2	21	13	154	6.7	212	50.3	128.5	241	142	3.8	107	6.4	6.9	425	7.87	0.745	6.58	0.24	160	90	35.1562	2	125	254	59
1	1	584	80	0	88.792	99.033	78.4669	1.2621	114.749		1	1	0	6100	10.6	33.1	263	95.5	57.2	7.76	7.4	6.2	3.7	0.3	15	9	290	6.8	198	54.7	124	178	139	4.6	101	8.1	2.8	114.1	8.26	1.3	3.76	0.06	174	61.8	20.4122	1	142	253	73
0	0	525	84	1	95.399	122.585	132.989	0.92177	178.613		0	1	1	9400	7.3	21.3	160	92.1	133.3	13.3	3.1883	8	4.7	0.3	5	5	141	5.6	181	44.8	119.4	84	134	3.6	91	8.3	9.7	1366	10.85	0.998	2.79	0.99	150	41.6	20.4122		53.65	281	42
1	1	144	66	1	95.525	142.109	132.677	1.0711	145.838		1	1	0	5700	10.7	32.4	90	97.7	82.6	6.06	14.1578	5.4	3	1.1	16	5	116	5	168	31.7	117.9	92	137	3.8	98	9.1	3.4	22.67	7.95	13.32	2.57	0.4	163.9	61	22.7076	1	158	180	54
0	0	554	84	1	75.771	85.1968	47.7421	1.7845	56.3375		1	1	0	3800	9	26.1	69	85.4	64.6	8.98	5.06	4.9	2.6	0.5	38	15	89	10.7	205	44.6	114	231	136	2.9	95	5.1	6.2	457	3	1.25	1.42	6.76	174	77.6	25.6309	2	30.7	363	39
0	0	609	53	0	84.862	96.9667	139.396	0.69562	75.0072		0	1	0	9800	8.6	26.7	273	90.5	49.1	4.35	10.266	8	4.9	0.3	17	8	93	6	165	48.6	108.8	92	138	4.9	106	8.2	6.2	105		0.646	22.5	0.19	155	49.2	20.4787	1	33.9	312	61
1	1	658	72	0	103.26	137.441	240.307	0.57194	184.845		0	1	0	6500	9.7	29	195	88.9	50.5	5.2	8.3556	6.9	4.2	0.3	16	7	98	6	165	48.6	108.8	92	136	3.5	98	8.9	6.2	105		0.772	19.4	0.19	155	49.2	20.4787	1	33.9	312	61
0	0	1299	80	1	99.202	85.7131	73.767	1.1619	191.328		0	0	1	6300	6.9	20.1	167	85.8	128	19.46	2.99	6.3	4	0.4	14	10	117	5.7	151	43.2	108.3	94	134	3.4	92	6	10.1	42.77	10.15	1.53	2.11	0.65	170	69.9	24.1869	1	1225	199	74
0	0	1627	53	1	95.067	148.866	110.013	1.3532	133.504		1	1	0	8400	10.8	30.8	261	92.4	47.6	8.5	5.2569	5.9	3.7	0.2	12	11	152	7.4	197	54	108.2	174	125	3.5	85	8.7	4.7	344	7.89	1.3	6.73	0.03	152	42.6	18.4384	1	850	294	192
0	0	609	63	1	120.21	137.434	211.81	0.64885	333.662		1	1	0	5500	8.8	25.4	168	89.4	97	6.8	8.49	6.6	3.9	0.4	16	12	98	6.8	165	51.1	108	64	143	4.1	103	9.1	6.1	57.9	11.38	1.27	4.93	0.12	161.9	69.5	26.515	2	179.7	282	62
0	0	1450	48	0	88.131	130.374	104.958	1.2422	86.0509		1	1	0	9400	9.2	28	216	95.4	55.1	4.73	9.2769	5.6	3.1	0.2	15	12	170	7.5	183	53.6	105	122	138	5.5	106	7.1	5.5	355.5	11.3	0.653	3.79	1.69	149	67	30.1788	2	166	241	38
0	0	795	60	1	90.129	95.669	127.727	0.74901	198.87		1	1	0	6700	9.3	27.8	173	89.6	60.2	7.61	5.46	6.3	3.6	0.2	21	14	172	6.3	187	57.1	103.7	131	132	4.9	97	8.3	5.8	240.8	6.37	1	2.44	0.24	148.6	50.6	22.9146	1	315.7	249	58
0	0	1323	53	1	92.546	122.648	124.297	0.98674	160.337		1	1	0	10100	9.6	27.1	122	86.1	110.1	9.13	6.1175	5.6	3.9	0.3	9	11	192	8.7	219	34.2	102.4	412	138	3.9	95	9	6.3	69.31	5.79	1.05	6.45	0.07	170.5	80.75	27.7775	2	793	179	16
0	0	679	63	0	87.488	77.0335	149.591	0.5496	132.283		0	0	1	5000	11.8	36.2	158	97	132	6.8	6.6262	7.9	4.7	0.3	16	12	145	6.9	172	51.4	100.9	100.9	138	3.4	96	9.1	4.8	231	12.43	0.884	2.25	0.09	161	54.15	20.8904	1	289	271	70
0	0	645	64	1	116.01	171.454	265.807	0.64503	286.163		1	1	0	6300	7.6	23.2	239	93.8	52.9	4.54	10.2874	6.3	3.6	0.2	25	14	135	4.7	162	38.7	100.1	116	140	5.1	106	8.9	7	23.91		1.24	2.21	0.55	140.5	71.1	36.0178	2	243.4	285	82
0	0	1038	65	1	88.397	129.251	109.043	1.1853	118.762		0	0	0	6500	8.5	26.4	199	101.5	122.4	5.04	12.2522	6.4	4.1	0.3	11	11	90	8.6	156	34.3	98.9	186	136	4.9	99	9.4	4.1	134	33.4	1.24	0.33	0.04	166.6	74.5	26.8415	2	59	274	83
0	0	1288	60	0	106.8	131.57	288.894	0.45543	229.006		0	1	0	8200	8.9	26.6	256	96.1	61.5	5.09	11.8	6.8	3.5	0.5	22	13	100	5.2	143	31.1	97.5	80	139	5.9	110	8.6	4.4	120.5		1.34	1.67	0.86	158	77.9	31.2049	2	347	220	52
1	1	548	41	0	73.658	65.3761	33.6246	1.9443	88.9848		0	1	0	3700	8.2	24.1	95	86.9	100.3	6.06	9.9974	6	3.8	0.4	12	8	141	5.3	155	38.4	95	108	140	4.7	104	8.8	5.5	109		0.937	24.65	0.03	165.5	60.7	22.1612	1	387.3	261	70
0	0	1673	65	0	85.4	86.2965	105.22	0.82015	142.274		0	0	1	5000	11.8	36.2	158	97	132.1	6.82	6.6265	7.9	4.7	0.3	16	12	145	6.9	172	51.4	91.8	144	138	4	100	9.5	5.4	225				0.03	160.9	54.15	20.9164	1	289	271	70
1	1	385	23	1	92.041	114.645	129.656	0.90736	60.7433		0	1	0	9300	8.7	25.3	132	94.2	43.9	7.89	7.429	4.9	2.1	0.2	29	23	95	5.4	164	36.8	91.4	179	135	3.4	89	8.2	3.2	246.7	3.83	1.17	0.881	1.08	160.7	56.2	21.7623	1	209.9	224	58
0	0	553	85	0	89.459	73.3837	111.291	0.65939	150.422		0	1	1	6100	6.7	19.2	182	89.6	139.4	12.51	4.4833	7.1	4.1	0.3	18	12	201	6.2	146	24	91.4	153	134	4.7	99	8.7	7.2	126.2	13.38	0.9119	3.37	0.22	170	85.8	29.6886		291	226	80
0	0	1140	76	1	102.73	119.456	162.096	0.73694	199.669		0	0	0	8200	12.6	38.2	190	92.1	105.9	3.96	15.7749	5.4	3.6	1.3	240	157	120	5.4	161	55.4	89	83	127	5.3	91	8.3	5.8	91.31	11.39	0.988	4.01	2.6	172	62.3	21.0587		142.9	269	87
0	0	1241	63	1	96.448	109.736	79.2826	1.3841	176.151		1	1	0	9000	7.2	23.6	161	97.9	79.3	8.47	5.0406	6	3.5	0.3	20	18	63	6.9	145	62.3	88.8	84	146	4.5	103	8.2	5.9	340	3.15	1.4	0.54	0.05	164	65.9	24.5018	1	835	223	112
1	1	120	70	1	86.111	135.415	102.787	1.3174	56.6911		0	1	1	12200	10.4	29.9	340	92.8	136.5	16.98	3.0445	5.9	3.1	0.8	11	9	134	8.3	137	22.7	88.7	128	136	3.8	95	7.9	4.4	227	31.7	1.18	7.53	6.17	159.9	63	24.6402	1
0	0	1264	50	0	72.684	73.152	84.1801	0.86899	41.616		0	1	0	6700	8.7	24.9	204	90.9	110.5	13.21	4.52	6.7	4	0.2	9	7	156	5.7	191	29.2	88	369	139	4.7	101	8	8.7	219	9.84	1.19	2.79	0.2	179.5	107	33.2089	2	632.6	250	113
1	1	615	85	0	90.609	85.5393	104.633	0.81752	175.116		0	1	0	5100	10.7	33	143	88.7	81.5	4.37	14.48	5.5	3.4	0.5	16	8	112	6.4	145	44.5	86.9	68	141	4.1	104	8.3	4.9	95.06		1.3	3.43	0.28	166	67.6	24.5319	1	131	263	70
0	0	1556	47	0	82.225	103.535	45.5057	2.2752	55.6274		1	1	0	6500	8.5	26.4	199	101.5	122.4	5.04	12.2522	6.4	4.1	0.3	11	11	90	8.6	156	34.3	84.5	186	136	4.9	99	9.4	4.1	134	33.4	1.24	0.33	0.04	166.6	74	26.6613	2	59	274	83
1	1	115	82	1	82.355	103.044	81.8499	1.2589	125.334		0	0	0	9300	8.4	26.5	201	91.9	54.4	5.92	10.1756	5.5	2.8	0.5	24	13	140	5	137	31.5	84.5	105	134	5.7	106	8.4	6	147	8.55	1.07	1.5	4.88	165	50.3	18.4757	1	614	170	50
0	0	1401	53	1	86.7	131.815	73.891	1.7839	137.997		1	1	0	8400	9.3	28.6	147	87	70.4	8.73	6.7653	5.4	2.9	0.2	14	10	116	7	134	33.5	84.3	141	138	4.7	110	7.2	4.9	27.9	4.39	1.03	3.17	0.31	170	65.5	22.6644	1	156	190	66
0	0	1625	70	1	85.702	110.064	63.4028	1.736	125.438		1	1	0	6200	9.4	28.4	191	100.9	110.3	9.8	5.965	7.1	4.9	0.3	10	7	111	5.4	166	46.7	83.5	179	139	6.8	101	8	6.9	1657	34.1	1.57	1.17	0.02	176.7	55.1	17.6473	1	195.9	224	35
0	0	613	37	1	81.519	129.138	69.4588	1.8592	51.0242		1	1	0	3000	10.4	30.9	111	100	91.7	4.93	9.1904	7.1	4.3	0.6	51	11	110	5.8	201	9.6	81.4	550	140	3.6	95	8.7	9.9	68.95	17.87	1.05	3.62	0.99	168	53	18.7783		999.3	301	97
1	1	483	64	0	100.14	90.5011	219.311	0.41266	202.784		1	0	0	7800	9.8	29.7	236	93.9	99.6	10.67	5.44	7.6	4.7	0.2	11	9	211	6.3	136	23.3	80.2	267	135	5.1	102	6.7	6.1	410.8	19.02	1.06	4.79	0.74	169.9	60.2	20.855	1	140.05	284	48
0	0	539	55	1	91.177	132.636	119.57	1.1093	138.17		1	1	0	6800	9.4	28.8	132	90	56.9	3.32	19.232	6.2	3.5	0.2	20	18	186	7	134	35	79.4	98	140	6	111	8.1	4.6	250.1	6.04	0.959	2.55	7.77	177	62	19.79	1	232.9	199	52
0	1	1011	70	0	91.69	109.194	125.744	0.86838	87.9924		0	1	1	5500	10	30.4	173	29.9	92	5.78	10.368	6	3.9	0.2	13	1	99	5.7	137	47	79	55	140	3.6	104	7.9	5.8	120	22.2	1.05	1.58	0.21	173	61	20.3816	1	298	209	44
0	0	633	87	0	98.938	93.1582	136.991	0.68003	174.455		1	1	0	7500	8.9	26.9	206	92.7	57.4	7.86	5.5302	5.7	3.6	0.3	22	19	133	6.1	182	34.2	78.8	345	139	5.9	105	8.3	0.8	227	7.98	0.933	3.53	0.02	150	57	20.3816		364	241	105
0	0	1074	37	1	112.77	157.145	202.526	0.775923	236.556		1	1	0	8000	11.4	34.5	223	93.9	57.9	5.22	8.7041	7.3	4.3	0.3	20	12	269	6.6	156	52.4	78.2	127	139	6.4	104	8.8	4.3	103.2	3	1.02	1.46	0.65	153.3	60	25.5309	2	150.2	250	64
0	0	1447	75	0	82.596	88.6241	87.4998	1.0128	117.899		1	1	0	8300	8	24.7	250	99	73.1	9.08	7.007	5.5	3.2	0..2	34	23	60	9.2	207	122.9	77.9	31	137	5.7	102	8.3	6.8	108	5.99	1.12	7.55	0.18	171	57.5	19.6642	1	542	193	3
0	0	1513	63	1	89.504	131.989	74.448	1.7729	64.9292		1	1	1	9200	8.6	25.7	159	94.3	89	4.51	10.2434	6.5	4.3	0.4	11	8	232	9.3	133	32.2	77.2	118	136	3.6	94	10.4	4.3	37.2		1.34	1.94	0.05	143.7	63.2	30.6058	2	909	215	122
0	0	609	63	1	120.14	133.993	210.988	0.63508	346.047		0	1	1	7500	8.6	27	193	85.7	30.9	1.39	44.4102	5.9	2.7	0.3	27	30	74	5.7	131	35	76	62	138	5.2	108	10.2	2.7	64.5	6	0.918	1.75	3.14	157	32	12.9823	1	255.9	123	30
1	1	759	94	0	111.57	132.828	282.208	0.47067	152.567		1	1	0	11100	10.9	32.9	190	84.5	87.2	3.75	16.5416	6.3	2.9	0.5	23	12	315	8.2	124	34.4	75.4	71	124	5	86	9.5	2.2	34.69	19.95	1.28	11.61	2.1	165.9	51.6	18.7481	1	153.8	159	61
1	1	456	66	1	90.526	126.517	100.914	1.2537	113.397		1	1	0	6300	9.7	30.5	159	88.3	143.6	6.65	8.9	7	4.3	0.8	32	54	172	7	124	30.5	74.9	93	139	4.2	99	8.5	4.8	200	157			0.39	170	54.9	18.9965	1	138.6	400	108
0	0	1095	65	1	70.477	59.545	30.4511	1.9554	109.809		1	1	1	10200	7	21.9	153	99.6	106	13.94	3.83	5.9	3.3	0.2	15	6	106	5	129	50.9	74.2	70	144	6.1	115	6.8	6	197.9	4.24	0.9	4.22	0.21	164	54.3	20.1889	1	478.4	156	141
0	0	800	72	1	76.29	113.278	58.6205	1.9324	80.5364		1	1	0	5400	11.1	34.2	170	93.1	53.8	5.93	9.873	5.9	3.8	0.3	14	15	116	5.7	133	31	73	149	136	4.5	98	9.1	3.6	60.4	38.3	0.88	1.74	0.3	168	69	24.4473	1	199.9	273	113
0	0	1036	65	1	95.226	125.384	127.495	0.98344	91.2552		0	1	0	6100	9.9	32.6	176	95.1	118.7	13.36	3.1718	7.1	4.5	0.3	16	18	92	5.7	127	28.2	71.2	138	138	5.4	101	9.4	8.1	69.7	22.3	0.923	0.262	0.03	163	62.8	23.6366	1	187	236	134
0	0	1568	64	1	86.688	139.455	76.6895	1.8184	35.5297		1	1	0	8400	8.1	24.3	237	96.9	52.1	7.32	7.7636	5.7	3.2	0.6	45	24	76	6.2	116	24.5	71.1	114	140	5.7	109	8.4	5.8	19		1.24	2.55	1.07	168	45.7	16.1919	1	999	201	44
0	0	737	48	1	93.598	160.884	125.13	1.2857	140.845		1	0	0	8000	9.2	27.6	178	92.5	121.6	4.96	8.93	5.9	3.6	0.3	14	11	134	6.7	131	50.5	66.7	69	146	2.9	111	8.6	3.4	29.75	17.46			0.22	148	47	21.4573	1	163.9	294	91
0	0	1037	40	0	83.54	109.391	144.187	0.75867	116.437		1	0	0	21200	13.2	38.7	311	89.3	22.2	0.94	67.5	5.3	3	3.4	107	56	151	8.4	120	64.9	66.4	149	135	4.2	101	9	3.6	26.19	9.32	1.46	2.15	3.52	149	67	30.1788	2	447.2	154	24
0	0	1318	47	1	95.513	167.937	102.91	1.6319	178.405		1	1	0	9100	10.8	33.4	243	90.5	89	8.19	8.99	6.4	3.8	0.4	15	22	168	6.2	122	35	65.6	107	139	3.1	106	9	8.5	183.9	4.16	0.99	2.54	0.08	171	73	24.9649	1	244	212	120
0	0	511	58	1	82.809	83.5909	91.6816	0.91175	112.732		0	1	1	25500	8	23.8	407	89.3	41.6	1.69	44.3658	5	2.9	0.3	15	7	141	4.8	129	42.7	65.3	105	138	6.4	106	10	4.2	51.4	14	1.04	1.87	0.44	163.7	62.3	23.2483	1	242	309	102
0	0	518	70	1	96.948	119.524	95.0201	1.2579	178.247		1	1	0	5200	10.2	30.4	103	92.3	54.3	4.98	8.643	5.7	3	0.4	17	9	93	5.7	111	24.7	64.5	109	143	3.3	99	7.9	4.6	167.9	6.39	1.17	1.33	0.83
0	0	525	49	1	100.19	146.12	173.907	0.84022	219.324		1	1	0	6100	8.6	26.7	160	95.3	31	2.11	24.14	7.1	4.4	0.2	17	11	143	5.7	121	34.4	63.6	115	133	7.2	104	8.6	4.4	34.8	29.1	1.16	2.55	0.1	150	55	24.4444	1	49.9	340	43
1	1	519	69	0	71.569	42.977	121.107	0.35487	59.1795		1	0	0	8900	11.1	32.8	291	92.7	75.1	9.83	5.7028	6.3	3.1	0.3	25	10	198	7.7	126	34.3	63.3	142	134	3.8	95	7.8	5.7	211.8		1.05	2.12	0.97	172	69.2	23.391	1	227.3	257	80
0	0	588	57	0	86.466	86.7472	149.577	0.57995	130.969		1	0	0	6700	10.4	31.2	246	86.8	89.4	7.46	5.6064	6.3	3.7	0.3	14	9	119	6.2	139	43.5	61.3	171	137	5.4	99	10	5.2	109.1	20.9	1.09	1.24	1	150	49.95	22.2	1	168.7	214	65
0	0	1166	84	1	98.955	107.028	119.204	0.89785	284.788		1	1	0	4000	8.9	27.4	242	91.5	30.3	2.87	16.63	5.3	2.6	0.3	42	30	193	8.4	131	52.4	59.8	72	136	3.5	99	9.2	2.9	116	15.8	1.51	1.71	0.42	158	71.5	28.6412	2	608	212	48
1	1	707	82	0	109.02	87.3021	208.403	0.41891	247.161		0	1	0	3500	6.3	18.5	56	84.7	69.5	3.9	16.5218	4.8	1.8	0.5	8	2	106	4.8	150	31.8	58.3	52	130	2.9	100	6.1	5.8	8.51		1.07	5.26	0.35	165	67.8	24.9036	1	313	172	27
0	0	1518	45	1	89.189	125.058	91.4817	1.367	71.2072		1	1	0	5800	10.1	30.4	167	93.3	71.8	6.89	8.32	6.7	3.2	0.3	20	12	131	5.8	126	28.8	58	196	134	5.9	104	7.6	5.3	229.9	5.48	1.52	2.23	0.25	162.5	75.1	28.4402	2	221.5	190	47
0	1	1355	80	1	97.54	135.488	65.8718	2.0568	94.81		1	1	0	6000	10.4	29.7	116	91.7	32.2	7.13	8.4249	6.7	3.5	0.3	15	28	158	7.5	122	35	57	154	134	4.1	95	8.1	3.7	151	27.3	1.27	4.31	0.11	157.4	54.8	22.1193	1	715	206	111
0	0	1080	48	0	116.71	96.1689	289.254	0.33247	343.181		1	1	0	9800	11.3	33.4	237	96.4	92.1	8.36	6.5911	7.3	4.1	0.4	26	11	118	7	131	23.7	56.7	297	134	4.7	98	8.6	5.5	55.9	37.1	1.29	2.58	0.02	165	75.6	27.7686	2	320	332	81
0	0	1506	43	0	76.28	95.3691	88.3669	1.0792	60.2408		1	1	0	5000	7.6	23.2	104	94.7	98.1	13.95	3.6887	4.6	2.4	0.2	23	61	156	5.7	113	37.3	55.3	102	140	5.6	104	7.5	7.1	153.1	3	0.707	7.19	0.06	155.6	58.4	24.1209	1	601.6	191	121
0	0	1341	45	0	96.068	139.288	223.327	0.6237	143.756		0	1	0	5300	9.4	28.6	55	82.3	39.3	3.71	17.2445	6.1	4.1	0.2	19	20	81	5.6	106	34	54	139	145	6.7	117	7.6	6.7	293	14.7	0.945	2.95	3.24	152.5	56.4	24.2515	1	10.2	371	28
1	1	287	83	0	85.098	105.483	100.437	1.0502	120.388		1	1	0	8600	12.1	36.8	170	84.3	101.7	6.88	8.5298	6.7	4.3	0.5	19	17	307	8.2	111	36.6	54	102	131	4.4	90	10.5	4.2	19.7		1.48	4.03	1.74	164	77	28.6288		167.3	235	77
0	0	632	77	1	107.19	129.678	100.354	1.2922	343.015		1	1	0	5400	8.1	24.7	105	96.8	86.1	10.23	5.3966	6	3.4	0.4	20	12	185	5.1	112	41.9	53.9	81	142	4.6	106	7.1	4.8	260.5	7.22	0.933	2.42	0.07	170	75	25.9516	2	886.7	179	82
0	1	794	79	0	104.43	114.336	202.076	0.56581	287.52		0	1	0	9700	10.6	32.9	270	82.6	101.3	9.68	6.1998	6.6	4.2	0.2	23	35	133	5.9	99	24.3	53.7	105	140	4.9	104	7.3	6	227		0.95	2.83	0.5	161	67.9	26.195	2	151	229	117
0	0	591	61	1	89.364	118.985	99.6578	1.1939	138.097		1	1	0	7300	8.7	25.1	398	89.3	39.4	6.37	9.8	5.5	2.8	0.2	10	8	202	6.1	110	28.8	50.9	363	130	3.6	95	8.7	5.7	162	4.58	0.618	3.33	0.23	175	82.5	26.9388	2	123.2	226	43
0	0	833	49	0	84.549	108.396	131.385	0.82503	48.9324		1	1	0	7600	11.3	35.8	278	91	109.9	3.23	19.7	8.3	4.2	0.3	20	27	198	6.8	148	81.9	50.7	77	156	5.4	113	10.2	6.1	33	26.94	0.882	4.94	0.48	170	68	23.5294	1	268	255	88
1	1	559	82	0	82.927	108.267	105.513	1.0261	111.181		1	1	0	4200	9.9	30.4	162	93.9	69	10.41	5.407	6.7	4.2	0.2	8	12	103	5.3	148	68.3	49.9	149	137	4.7	103	7.9	6.1	342	6.89	0.895	4.72	0.24	164.3	69	25.5608	2	1681	211	87
0	0	1095	79	1	107.84	123.295	144.184	0.85512	348.004		1	1	0	29900	11.1	34.5	162	90.7	67.8	4.03	15.29	5.5	3.3	0.2	67	17	123	6.3	97	32.8	48.8	123	134	6.6	104	8.9	2.4	160.5	11.05	0.8	4.46	22.49	165	60	22.0386	1	531	141	21
0	0	1408	55	0	68.249	83.0959	39.7297	2.0915	14.1479		1	0	0	7200	8.1	25.5	210	83.8	72.5	13.18	4.55	5.5	3.3	0.3	15	20	84	6.3	106	41.8	48.7	115	137	4.8	105	7.8	8.5	132.2	7.05	1.15	1.38	0.04	156	86.3	35.4619	2	150.8	206	74
0	0	822	69	1	86.752	116.419	73.3335	1.5875	77.5532		1	1	0	5500	8.7	26.7	186	91	100.1	14.22	3.8819	6.2	3.9	0.3	11	11	213	7.2	113	48	47.4	88	135	3.5	92	7.8	6.5	296		0.826	1.89	0.17	165	62	22.7732	1	278	254	72
0	0	518	63	0	69.131	87.6246	57.6242	1.5206	41.549		1	1	0	9400	9.14	28.2	244	89.6	56.5	5.15	12.1	5.2	2.9	0.2	12	17	127	7.5	116	31.2	46.1	297	140	5	109	8.5	4.4	143.7		1.55	3.2	0.06	168	75	26.5731	2	21.78	311	44
0	0	585	67	1	106.76	99.5249	159.788	0.62286	400.025		1	1	0	3100	8.6	25.9	66	93.8	84.5	6.9	8.1842	6.4	3.8	0.4	18	28	121	7	89	31.2	44.3	104	139	4.6	104	8.5	3.7	106		0.93	1.49	0.07	162	65.9	25.1105	2	270	272	97
0	0	1675	45	1	81.396	125.55	76.6653	1.6376	41.6084		0	0	1	34500	8.7	27.3	78	88.8	50	2.81	24.269	3.9	2.1	0.3	9	7	78	3.6	62	23.4	44	59	133	4.2	103	6.8	3.8	39.9		0.47	4.41	1.1	166	42.3	15.3506	1	604	170	38
0	0	1261	49	1	87.785	115.447	69.5857	1.6591	118.302		0	1	0		10.6	32.1	234	91.7	55.5	4.12	15.3686	5.3	3.5	0.3	7	9	94	6.7	123	58.4	43.8	153	141	6.9	29.8	110	6.9	50.3	10.5			0.51	164	43	15.9875		409	224	74
1	1	237	66	1	98.627	101.408	117.455	0.86338	36.8133		1	1	0	9200	12.5	39	280	87.8	71.9	5.51	8.1297	7	3.7	0.2	17	17	138	5.8	97	40	43.8	66	145	4.7	106	8.4	4.3	1.7	11.1	0.73	6.88	3.17	151.4	58	25.3032	2	155	160	31
1	1	114	66	1	85.226	94.7791	85.5083	1.1084	119.296		1	1	0	15900	11	30	196	89.1	68.3	6.56	9.1525	5.7	3.2	0.5	17	18	134	6	98	38.4	43.4	81	135	5.2	95	8.2	7	1.42	65.7		1.6	0.79	168.1	82.6	29.2311	2	121	233	72
0	0	1085	51	1	85.523	123.98	65.0202	1.9068	154.041		1	1	0	7200	9.3	27	211	86.5	36.7	5.24	8.4499	6	2.8	0.3	27	12	221	12.7	106	60	42	65	135	3.1	101	7.8	4.9	135	17.1	1.25	2	1.16	145.8	45.7	21.4982	1	1750	132	48
0	1	846	70	1	85.652	113.608	51.2755	2.2156	138.587		1	1	0	7300	7.3	21.6	297	93.1	86.5	9.68	5.9832	5.8	3.8	0.2	21	18	71	6.6	88	33	40	110	134	5.2	101	8.6	5.3	188	11.4	1.46	1.77	0.21	165	70.7	25.9688	2	132	274	76
0	0	1260	52	1	111.53	142.109	146.701	0.9687	343.384		0	1	0	7500	10	28.9	200	94.2	109.5	7.86	7.2	6.4	3.8	0.2	15	13	132	6	105	50.3	39.1	78	124	4.6	88	8.1	6.7	76.79	23.44	1.12	0.74	13.1	161.2	62.6	24.0904	1	638.3	213	89
0	0	1340	81	1	87.243	133.051	70.7869	1.8796	108.875		1	1	0	7200	11.1	33.7	171	81.8	57.9	8.55	5.05	6.2	3.7	0.3	18	6	268	7.7	158	29.5	37.7	454	130	4	87	8.7	3.9	148.8	5.3	1.17	2.1	0.62	160	78	30.4687	2	111.7	243	22
0	0	1323	47	0	75.463	83.7688	79.3553	1.0556	68.4655		1	1	0	16500	8.2	23.9	251	95.4	109.6	5.2	11.6142	5.9	2.8	0.2	15	10	210	6.5	133	37.5	36.7	294	138	5.4	95	6.8	6.7	2.68	14.88	0.827	26.59	5.5	150	55	30.4687		628	193	94
0	0	1051	78	0	86.866	74.2135	131.561	0.56397	144.745		1	1	0	14100	10.1	30.7	228	83.7	87.7	5.99	10.1647	7.1	4.4	0.5	12	10	173	7.5	91	23.2	36	159	143	4.1	106	8.6	4.6	351	7.46	1.18	4.16	0.23	173	103.7	34.6487	2	164	261	100
0	0	1590	51	0	66.428	70.9097	36.0723	1.9658	41.1947		1	1	0	10100	11.6	24.5	248	87.7	62.2	6.64	9.2	7.3	2.5	0.1	67	54	353	9.7	77	18.2	35.6	116	132	3.9	95	7.4	5.8	154	6.31	1.2	1.63	4.04	170	69.7	24.1176	1	422.2	183	38
0	0	1621	42	0	71.337	71.0324	67.851	1.0474	63.2259		1	1	0	6800	8.6	24.2	153	92.3	99.2	8.07	7.1833	6.7	3.8	0.2	22	13	206	7.3	107	50.8	34.6	108	131	4.8	93	8.4	6.2	40.95	11.01			0.26	173	66.1	22.0856	1	201	244	56
0	0	1654	55	1	91.386	137.18	152.871	0.89736	86.0307		0	1	1	5200	7.6	21.6	156	91.8	103.2	11.29	3.835	6.1	4.1	0.9	11	6	94	103	102	70.1	31.5	2	137	4.6	99	8.6	6.5	142.1	6.57	1.13	0.158	0.41	161	52.7	20.331	1	267	282	53
0	0	1683	76	0	95.201	90.0517	68.2714	1.319	36.328		1	1	0	15400	12.6	36.7	432	84.5	104.4	3.19	19.83	7.1	3.3	0.5	76	75	528	8.9	75	27.2	30	89	134	3.1	91	9	4.6	67.7	6.52	0.91	18.9	19.48	168.7	77.5	27.2315	2	627	231	45
0	0	549	85	0	89.764	71.741	113.798	0.63042	165.544		1	1	0	9400	8.6	24.8	201	91.4	72.8	5.17	8.4	5.8	2.9	0.2	20	12	335	13.2	75	16.3	29.2	152	128	5	97	7.1	4.4	199.1	4	1.11	0.99	6.94	154	62	26.1427	2	449.6	172	70
1	1	384	59	1	89.917	103.638	111.089	0.93293	30.9576		1	0	0	3600	8.6	25.9	116	95.1	57.9	4.53	9.9	5.7	2.9	0.3	19	8	183	5.5	91	52.5	28.3	51	141	4.7	107	8	5.6	210		0.819	1.94	0.13	147	51.8	23.9715	1	78.32	214	56
0	0	1718	64	1	84.29	117.597	63.0137	1.8662	58.8909		1	1	0	5500	9.2	28.6	146	110.5	107.5	15.45	3.52	5.9	3.6	0.8	51	29	139	4.8	129	77.9	27.5	118	140	5.1	104	7.6	11.1	206	5.04	0.97	2.54	0.26	166	73	26.4915	2	618	203	87
0	0	1193	38	1	113.07	183.779	264.01	0.69611	291.373		1	1	0	7700	10	29.7	306	89.4	168.7	7.33	8	7.6	3.1	0.3	8	6	340	8.2	67	24.6	26.6	79	127	5.7	92	8.7	6.4	108.7	5.8	1.37	2.43	1.06	156	47	19.313	1	254	192	43
1	1	513	56	1	101.74	128.457	113.354	1.1332	250.564		0	1	0	13300	10.5	32.4	179	95.4	44.6	3.64	12.6105	5.9	3.4	0.3	39	28	227	7	66	23.9	23.7	97	131	58.2	103	8.5	5.8	42.63	4.51	0.776	12.3	20.87	153	56	23.9224	1	1679	170	15
0	0	529	80	1	117.06	117.322	189.262	0.61989	455.389		1	1	0	21600	9.8	29.4	258	96.02	108	3.72	12.3	6.1	3.3	0.3	698	312	201	6.5	80	39.7	22.1	68	143	4	108	6.9	3.4	207		0.81	0.92	2.38	155	57	23.7253	1	629.6	210	63
1	1	126	84	0	112.98	104.255	238.988	0.43624	258.156		1	1	0	19900	12.2	36.4	290	86.6	53.9	6.24	10.2	7.5	4	0.4	19	17	303	9.8	95	49.7	10.7	173	137	3.3	93	9.2	3.9	138.8	6.5	1.46	0.554	0.19	162.7	58.5	22.0994	1	116.7	258	58
0	0	626	68	0	70.361	70.9607	86.7211	0.81826	39.6068		0	1	0	4400	9.3	27.8	146	101.9	39.1	4.2	14.779	5.9	3.3	0.8	23	13	97	5.1	70	44		507	142	4.6	107	8.3	3.4	85.37	15.94	0.85	1.9	0.25	150	55.7	24.7556	1	357	174	19
0	0	538	72	1	91.592	108.1	146.228	0.73926	138.821		1	0	0	7500	10.5	31.6	173	93.6	87.9	8.15	5.7683	7.4	4.5	0.2	14	6	96	6	231	38.7	142.7	248	135	6.3	101	8.8	3.7	197	30.6	0.597	57	0.03	165	56.7	20.8264	1	881	176	159
0	0	1043	54	0	87.158	90.0488	83.4505	1.0791	71.5203		0	1	0	8200	9.4	28.2	222	94.1	106.1	8.68	6.448	6.6	4	0.3	17	11	129	6	176	60.6	76.8	193	143	4.2	108	8.9	5.5	207		1.13	0.544	0.16	161.2	62.6	24.0904	1	428	227	122
0	0	588	57	0	86.598	85.3134	142.958	0.59677	132.638		0	0	1	5300	10.6	31.6	186	100.9	70.7	7.15	6.1487	5.6	3.9	0.2	33	28	97	5.4	122	65.2	23	169	142	4.7	105	6.1	8.1	242	19.7	1.03	2.72	0.31	168	42	14.881	1	618	190	53
0	0	1098	56	1	93.117	133.624	134.134	0.9962	69.3843		1	1	0	8300	12	36.5	258	92.9	60.6	7.46	5.7997	6.9	3.8	0.5	9	4	143	5.7	155	45.1	76.7	166	137	4.8	103	8.2	4	306		1.22	2.7	0.31	142.8	43.6	21.3811	1	255	182	79
0	0	1667	81	0	73.38	42.3028	49.1495	0.8607	80.527		1	1	0	14100	10.1	30.7	228	83.4	87.7	5.99	10.1647	7.4	4.4	0.2	20	12	112	7.7	91	23.2	36	159	139	3.7	105	8.6	3.8	320		1.18	4.16	0.23	173	96.1	32.1093	2
0	0	1470	83	0	91.795	100.867	157.219	0.64157	145.017		0	1	1	6900	13.1	40.4	135	82.2	89.8	11.87	4.8583	6.6	4.2	0.6	16	20	150	5.8	110	37.1	43.1	149	137	4.8	102	6.1	6.8	381	11.9	1.03	8.17	0.24	168	85.35	30.2402	2	118	297	94
1	1	95	53	1	77.615	112.944	45.1792	2.4999	61.6176		1	1	0	12100	8.3	24.3	306	95.4	76.4	8.38	6.7536	6.6	3.7	0.2	22	30	169	8.7	146	36.2	82.6	136	130	4.4	96	7.7	6.9	40.8	6.19	0.546	6.48	1.89	162	64.9	24.7295	1	1127	314	107
1	1	383	63	1	74.003	79.043	57.7695	1.3682	101.844		1	1	0	8000	7.7	23.2	243	94.6	116.3	10.29	5.729	5	3.2	0.2	28	19	138	11.3	207	57.5	122.52	134.9	136	4.6	100	7.4	10.8	296		0.997	3.17	0.23	173	64.9	21.6847	1	45.7	319	65
0	0	678	71	0	98.887	107.693	180.752	0.5958	177.379		0	0	0	5400	8.1	24.2	240	84.6	92.7	3.3	14.1554	6.3	2.8	0.6	24	16	90	5.6		15.9		127	122	5.5	89	7.8	6.4	39.29		1.92	3.73	5.41	158	65.2	26.1176		503.6	168	27
0	0	585	67	1	112.49	96.6281	136.905	0.70581	388.067		1	1	0	12300	7.7	23.4	87	98.5	45.2	4.69	9.3683	6.1	3.4	0.3	13	10	119	5.9	166	67.8	77.8	102	134	5.3	104	8.1	5.3	519	4.63	1.57	2.61	1.81	153	49	20.9321	1	1101	185	96
0	0	610	71	1	89.394	117.486	105.971	1.1087	106.757		0	1	1	6900	10.8	34.5	182	91.1	84.6	7.27	5.9389	6.7	4	0.3	25	19	125	5.3	215	87.8	107.4	99	140	4.6	109	9.6	10.7	98.1		0.848	0.481	0.78	149	47.8	21.5306	1	195	216	39
0	0	1249	76	1	106.22	108.784	156.784	0.69384	274.94		1	1	0	9800	7.1	21.2	233	98.6	67.4	4.83	12.32	6.9	4.2	0.2	11	8	118	6.4	165	58	91.4	78	139	2.9	101	8.7	2.5	172	6.18	1.12	1.59	0.05	160	45.9	17.9297	1	225	251	46
0	0	530	76	1	100.33	96.1804	123.872	0.77645	278.038		1	0	0	6800	10.1	31.1	371	89.5	159.2	9.52	5.9746	6.6	3.6	0.2	6	11	173	7.2	141	44	83	70	133	4.7	101	8	7.6	114	6.72	0.668	10.7	3.7	165.3	54.86	20.0775	1	321	189	40
0	0	1234	77	0	95.719	109.442	140.805	0.77726	194.973		1	1	0	7000	8.4	25	151	95.4	94.4	6.9	6.15	8.2	4.5	0.6	38	36	131	6.5					133	5.7	96	9.4	4.7	212.9	18.02	1.27	1.25	0.24	152	52.6	20.0775		434	189	111
1	1	238	70	0	105.45	105.819	147.748	0.71622	191.891		1	1	0	7000	9.6	30.1	140	94	51.2	9.7	4.2578	5.8	3.4	0.4	11	9	105	5.4					139	4	101	7.2	5.3	501		0.809	3.86	0.2	160	69.4	20.0775		84	225	74
1	1	335	97	0	94.966	81.2338	134.043	0.60603	168.782		0	1	0	8100	8.8	26.3	103	95	68.8	6.15	6.731	5.5	3.2	0.2	16	10	112						133	3.8	95	9.6	5.4	19.8		1.36	2.79	0.03	158	41.2	16.5038	1	112	191	56
0	0	591	55	0	74.259	72.2867	74.4596	0.97082	29.996		0	0	1	3400	6.3	18.7	124	91.4	88.5	8.17	5.419	5	3	0.4	15	11	131	5.4					139	5.2	99	8	4.8	271	26.1			0.13	150	39.4	17.5111	1	393	282	63
1	1	162	77	0	75.724	60.1456	54.6424	1.1007	52.5443		1	0	0	23700	9.7	28.9	174	89	71.5	6.92	6.1465	6.9	3.5	0.4	19	13	152						139	5.7	98	10.4	3.7					1.91	152.8	36.3	15.5475	1
[truncated: 12 more columns]
